# Supplementary material for: A reference genome for cultured Drosophila ovarian somatic cells enables studies of transposon and piRNA biology
Source: Genome Biol. 2026 May 22;27:227. doi: 10.1186/s13059-026-04113-y (PMC13371464; doi:10.1186/s13059-026-04113-y)
Supplement: Supplementary file 2 — Additional file 2. Comprehensive inventory of sequencing datasets. This table provides metadata and accessions for all libraries generated in this study, as well as external datasets integrated into the analysis. [file 13059_2026_4113_MOESM2_ESM.xlsx]

## Sheet: Data used in this study
Additional Table 2 - Data used in this study
OSC genome assembly	Project-ID	GEO-ID	SRA-ID	Reference (DOI)	Figure showing data	Adaptor type
Deposition of genome-assembly	PRJNA1338230	NA		this study	NA	NA
Nanopore data
siGFP_directRNAseq	PRJNA1236369	GSE292040	SRR32701027	10.1101/2025.03.14.642691	Fig 2C	NA
siPiwi_directRNAseq	PRJNA1236369	GSE292040	SRR32701026	10.1101/2025.03.14.642691	Fig 2D	NA
wtOSC_ONT_genDNA_RAD002	PRJNA1338230	NA	SRR35744053	this study	Fig 1F,H; S1F,G	NA
wtOSC_ONT_genDNA_LSK108	PRJNA1338230	NA	SRR35744052	this study	Fig 1F,H; S1F,G	NA
wtOSC_ONT_directRNAseq	PRJNA1338230	GSE310176	SRR36063881	this study	Fig S2B	NA
DNAseq
wtOSC_Illumina_genDNA	PRJNA1338230	NA	SRR35744051	this study	Fig 1E,G
wtOSC_HiC	PRJNA1338230	GSE310174	SRR36064050	this study	Fig 1D	NA
STARRseq_Rep1	PRJNA175267	GSE40739	SRR569903	10.1126/science.1232542	Fig 2B; S2A	NA
STARRseq_Rep2	PRJNA175267	GSE40739	SRR569904	10.1126/science.1232542	Fig 2B; S2A	NA
STARRseq_Input	PRJNA175267	GSE40739	SRR569906	10.1126/science.1232542	Fig 2B; S2A	NA
DHSseq_Rep1	PRJNA175267	GSE40739	SRR569910	10.1126/science.1232542	Fig 2B; S2A	NA
DHSseq_Rep2	PRJNA175267	GSE40739	SRR569911	10.1126/science.1232542	Fig 2B; S2A	NA
DHSseq_Input	PRJNA175267	GSE40739	SRR569912	10.1126/science.1232542	Fig 2B; S2A	NA
RNAseq data
siGFP_PolyA_Rep1	PRJNA724718	GSE173222	SRR14311193	10.1038/s41594-022-00721-x	Fig 2B,C; S2A; 3C,G,H; S3A; 4A,B,I	NA
siGFP_PolyA_Rep2	PRJNA724718	GSE173222	SRR14311194	10.1038/s41594-022-00721-x	Fig 2B,C; S2A; 3C,G,H; S3A; 4A,B,I	NA
siGFP_PolyA_Rep3	PRJNA724718	GSE173222	SRR14311195	10.1038/s41594-022-00721-x	Fig 2B,C; S2A; 3C,G,H; S3A; 4A,B,I	NA
siPiwi_PolyA_Rep1	PRJNA724718	GSE173222	SRR14311196	10.1038/s41594-022-00721-x	Fig 2B,C; S2A; 3C,G,H; S3A; 4A,B	NA
siPiwi_PolyA_Rep2	PRJNA724718	GSE173222	SRR14311197	10.1038/s41594-022-00721-x	Fig 2B,C; S2A; 3C,G,H; S3A; 4A,B	NA
siPiwi_PolyA_Rep3	PRJNA724718	GSE173222	SRR14311198	10.1038/s41594-022-00721-x	Fig 2B,C; S2A; 3C,G,H; S3A; 4A,B	NA
siLuc_rRNA-depleted	PRJNA1338230	GSE310176	SRR36063880	this study	Fig 4E; S4I	NA
sRNAseq data
siArmi_sRNA_Rep3	PRJNA1338230	GSE310178	SRR36064181	this study	Fig 2B; S2A	sRBC containg 6N+5nt BC on the 3' end and 4N on the 5' end
siArmi_sRNA_Rep2	PRJNA1338230	GSE310178	SRR36064182	this study	Fig 2B; S2A
siArmi_sRNA_Rep1	PRJNA1338230	GSE310178	SRR36064183	this study	Fig 2B; S2A
siLuc_sRNA_Rep3	PRJNA1338230	GSE310178	SRR36064178	this study	Fig 2B; S2A; 3G; 4A,B,F-I
siLuc_sRNA_Rep2	PRJNA1338230	GSE310178	SRR36064179	this study	Fig 2B; S2A; 3G; 4A,B,F-I
siLuc_sRNA_Rep1	PRJNA1338230	GSE310178	SRR36064180	this study	Fig 2B; S2A; 3G; 4A,B,F-I
flamenco-silencing_2xIDR-7days	PRJNA1338230	GSE310178	SRR36064186	this study	Fig 4D; S4C-H	adaptors contain 4N on the 3' and 5' end
flamenco-silencing_2xIDR-6days	PRJNA1338230	GSE310178	SRR36064187	this study	Fig 4D; S4C-H
flamenco-silencing_Gal4_1	PRJNA1338230	GSE310178	SRR36064185	this study	Fig 4D; S4C-H
flamenco-silencing_Gal4_2	PRJNA1338230	GSE310178	SRR36064184	this study	Fig 4D; S4C-H
ChIPseq
siGFP_H3K9me3_Rep1	PRJNA178497	GSE41729	SRR609672	10.1016/j.cell.2012.10.040	Fig S3C
siGFP_H3K9me3_Rep2	PRJNA178497	GSE41729	SRR609675	10.1016/j.cell.2012.10.040	Fig S3C
siControl_H3K9me3_Saito	PRJNA321533	GSE81434	SRR3503057	Iwasaki, Y.W., et al. (2016)	Fig S3C
siPiwi_H3K9me3_Rep2	PRJNA1146405	GSE274431	SRR30188835	10.64898/2025.12.16.694471	Fig 2B; S2A; 3D,E,G,H
siPiwi_H3K9me3_Rep1	PRJNA1146405	GSE274431	SRR30188836	10.64898/2025.12.16.694471	Fig 2B; S2A; 3D,E,G,H
siLuc_H3K9me3_Rep2	PRJNA1146405	GSE274431	SRR30188839	10.64898/2025.12.16.694471	Fig 2B; S2A; 3D,E,G,H; S3C,F
siLuc_H3K9me3_Rep1	PRJNA1146405	GSE274431	SRR30188840	10.64898/2025.12.16.694471	Fig 2B; S2A; 3D,E,G,H; S3C,F
INPUT_siPiwi_H3K9me3_Rep2	PRJNA1146405	GSE274431	SRR30188809	10.64898/2025.12.16.694471	Fig 2B; S2A; 3G,H
INPUT_siPiwi_H3K9me3_Rep1	PRJNA1146405	GSE274431	SRR30188810	10.64898/2025.12.16.694471	Fig 2B; S2A; 3G,H
INPUT_siLuc_H3K9me3_Rep2	PRJNA1146405	GSE274431	SRR30188813	10.64898/2025.12.16.694471	Fig 2B; S2A; 3G,H
INPUT_siLuc_H3K9me3_Rep1	PRJNA1146405	GSE274431	SRR30188814	10.64898/2025.12.16.694471	Fig 2B; S2A; 3G,H
INPUT_siPiwi_PolII_Rep2	PRJNA1381473	GSE313706	SRR36448138	10.64898/2025.12.16.694471	Fig 2B; S2A
INPUT_siPiwi_PolII_Rep1	PRJNA1381473	GSE313706	SRR36448139	10.64898/2025.12.16.694471	Fig 2B; S2A
INPUT_siControl_PolII_Rep2	PRJNA1381473	GSE313706	SRR36448148	10.64898/2025.12.16.694471	Fig 2B; S2A
INPUT_siControl_PolII_Rep1	PRJNA1381473	GSE313706	SRR36448149	10.64898/2025.12.16.694471	Fig 2B; S2A
siPiwi_PolII_Rep2	PRJNA1381473	GSE313706	SRR36448150	10.64898/2025.12.16.694471	Fig 2B; S2A
siPiwi_PolII_Rep1	PRJNA1381473	GSE313706	SRR36448151	10.64898/2025.12.16.694471	Fig 2B; S2A
siControl_PolII_Rep2	PRJNA1381473	GSE313706	SRR36448160	10.64898/2025.12.16.694471	Fig 2B; S2A
siControl_PolII_Rep1	PRJNA1381473	GSE313706	SRR36448161	10.64898/2025.12.16.694471	Fig 2B; S2A
Input_siHP1_Panx-GFP_CSK	PRJNA724736	GSE173237	SRR14312110	10.1038/s41594-022-00721-x	Used pooled as DNAseq from clonal OSC line in Fig S1A,B; S3D,E
Input_siHP1_Panx-GFP	PRJNA724736	GSE173237	SRR14312109	10.1038/s41594-022-00721-x
Input_siPiwi_Panx-GFP_CSK	PRJNA724736	GSE173237	SRR14312108	10.1038/s41594-022-00721-x
Input_siPiwi_Panx-GFP	PRJNA724736	GSE173237	SRR14312107	10.1038/s41594-022-00721-x
Input_siCont_Panx-GFP_CSK	PRJNA724736	GSE173237	SRR14312106	10.1038/s41594-022-00721-x
Input_siCont_Panx-GFP	PRJNA724736	GSE173237	SRR14312105	10.1038/s41594-022-00721-x
Input_Panx-ChIP_Panx-GFP	PRJNA724736	GSE173237	SRR14312097	10.1038/s41594-022-00721-x
Input_panx-ChIP_Panx-GFP_CSK	PRJNA724736	GSE173237	SRR14312096	10.1038/s41594-022-00721-x
PROseq
PROseq-wtOSC_nuclei_biotin-C	PRJNA1338230	GSE310177	SRR36064129	this study	Used pooled as PROseq - wt OSC in Fig 2-D; S2A; 3G,H; 4A,B,I	adaptors contain 4N on the 3' and 5' end
PROseq-wtOSC_permeabilized_biotin-C	PRJNA1338230	GSE310177	SRR36064126	this study
PROseq-wtOSC_nuclei_biotin-U	PRJNA1338230	GSE310177	SRR36064127	this study
PROseq-wtOSC_permeabilized_biotin-U	PRJNA1338230	GSE310177	SRR36064124	this study
PROseq-wtOSC_nuclei_biotin-CU	PRJNA1338230	GSE310177	SRR36064128	this study
PROseq-wtOSC_permeabilized_biotin-CU	PRJNA1338230	GSE310177	SRR36064125	this study
